# Supplementary material for: TGF-β1 promotes human breast cancer angiogenesis and malignant behavior by regulating endothelial-mesenchymal transition
Source: Front Oncol. 2022 Nov 16;12:1051148. doi: 10.3389/fonc.2022.1051148 (PMC9709251; doi:10.3389/fonc.2022.1051148)
Supplement: Supplementary file 4 [file DataSheet_1.zip]

Archive with 8 entries (8 files):
- Supplementary Table 1.DOC
- Supplementary Table 2.DOC
- Supplementary Table 3.DOC
- Supplementary Table 4.DOC
- Supplementary Table 5.DOC
- Supplementary Table 6.DOC
- Supplementary Table 7.DOC
- Supplementary Table 8.DOC
